# Supplementary material for: Two Variants of the ANK1 Gene Associated with Hereditary Spherocytosis
Source: Biomedicines. 2025 Jan 27;13(2):308. doi: 10.3390/biomedicines13020308 (PMC11853173; doi:10.3390/biomedicines13020308)
Supplement: Supplementary file 1 [file biomedicines-13-00308-s001.zip]

Archive with 3 entries (3 files):
- biomedicines-3431635_Additional file 1-xml.pdf
- biomedicines-3431635_Additional file 2-xml.xlsx
- biomedicines-3431635_Additional file 3-xml.xlsx
